# Supplementary material for: Fabrication and Validation of an Economical, Programmable, Dual-Channel, Electronic Cigarette Aerosol Generator
Source: Int J Environ Res Public Health. 2021 Dec 14;18(24):13190. doi: 10.3390/ijerph182413190 (PMC8703563; doi:10.3390/ijerph182413190)
Supplement: Supplementary file 1 [file ijerph-18-13190-s001.zip]

Archive with 6 entries (6 files):
- Suppl Figure S1.tif
- Suppl Figure S2.tif
- Suppl Figure S3.tif
- Suppl Figure S4.tif
- Suppl File S1.pdf
- Suppl Table S1.pdf
